# Supplementary material for: Proteomic profiling data of HEK293 proteins bound to human recombinant renalases-1 and -2
Source: Data Brief. 2018 Oct 30;21:1477–82. doi: 10.1016/j.dib.2018.10.137 (PMC6234383; doi:10.1016/j.dib.2018.10.137)
Supplement: Supplementary file 2 — Supplementary material [file mmc2.xlsx]

## Sheet: Renalase-1 specific binding
Sample type	UniProt Accession	Description	Mass	Num. of matches	Num. of significant matches	Num. of sequences	Num. of significant sequences	emPAI
HEK293	Q6KB66	Keratin, type II cytoskeletal 80 OS=Homo sapiens GN=KRT80 PE=1 SV=2	51007	70	35	2	2	0.15
HEK293	Q6ZUT9	DENN domain-containing protein 5B OS=Homo sapiens GN=DENND5B PE=1 SV=2	146637	2	2	1	1	0.03
HEK293	P60709	Actin, cytoplasmic 1 OS=Homo sapiens GN=ACTB PE=1 SV=1	42052	17	13	3	3	0.29
HEK293	P81605	Dermcidin OS=Homo sapiens GN=DCD PE=1 SV=2	11391	8	8	1	1	0.35
HEK293	Q06830	Peroxiredoxin-1 OS=Homo sapiens GN=PRDX1 PE=1 SV=1	22324	8	7	1	1	0.17
HEK293	Q2TBE0	CWF19-like protein 2 OS=Homo sapiens GN=CWF19L2 PE=1 SV=4	104292	2	2	1	1	0.04
HEK293	P02808	Statherin OS=Homo sapiens GN=STATH PE=1 SV=2	7300	3	2	1	1	0.57
HEK293	Q96AC6	Kinesin-like protein KIFC2 OS=Homo sapiens GN=KIFC2 PE=2 SV=1	90890	1	1	1	1	0.04
HEK293	Q13885	Tubulin beta-2A chain OS=Homo sapiens GN=TUBB2A PE=1 SV=1	50274	6	1	1	1	0.07
HEK293	Q96DR8	Mucin-like protein 1 OS=Homo sapiens GN=MUCL1 PE=1 SV=1	9091	7	1	1	1	0.45
HEK293	Q5T749	Keratinocyte proline-rich protein OS=Homo sapiens GN=KPRP PE=1 SV=1	67172	6	1	1	1	0.06

## Sheet: Renalase-2 specific binding
Sample type	Main Accession	Description	Ensembl Gene ID	Gene Name	Chromosome	Coverage [%]	Spectrum Counting	Spectrum Counting NSAF	Spectrum Counting emPAI	Spectrum Counting NSAF [%]	Spectrum Counting emPAI [%]	#Peptides	#PSMs
HEK293	A5A3E0	POTE ankyrin domain family member F (POTEF_HUMAN)	ENSG00000196604	POTEF	2	0.93	190.477	0.002002	0.0168254	0.361313	3.03658	1	8
HEK293	P01040	Cystatin-A (CYTA_HUMAN)	ENSG00000121552	CSTA	3	12.24	970.851	0.0102041	0.211528	1.84159	38.1756	1	3
HEK293	P01834	Ig kappa chain C region (IGKC_HUMAN)	ENSG00000211592	IGKC	2	35.85	4487.9	0.0471698	0.519911	8.51301	93.8314	2	21
HEK293	P04279	Semenogelin-1 (SEMG1_HUMAN)	ENSG00000124233	SEMG1	20	8.23	240.261	0.00252525	0.0771051	0.455747	13.9156	2	8
HEK293	P04406	Glyceraldehyde-3-phosphate dehydrogenase (G3P_HUMAN)	ENSG00000111640	GAPDH	12	4.18	0	0	0.0660505	0	11.9205	4	11
HEK293	P04792	Heat shock protein beta-1 (HSPB1_HUMAN)	ENSG00000106211	HSPB1	7	16.1	854.581	0.00898204	0.232847	1.62104	42.0232	6	12
HEK293	P04908	Histone H2A type 1-B/E (H2A1B_HUMAN)	ENSG00000278463	HIST1H2AB	6	6.92	2195.62	0.0230769	0.0926009	4.16483	16.7122	1	10
HEK293	P07355	Annexin A2 (ANXA2_HUMAN)	ENSG00000182718	ANXA2	15	2.95	561.318	0.00589971	0.0444026	1.06475	8.01359	3	7
HEK293	P10412	Histone H1.4 (H14_HUMAN)	ENSG00000168298	HIST1H1E	6	5.02	868.89	0.00913242	0.0412233	1.64818	7.4398	1	4
HEK293	P15924	Desmoplakin (DESP_HUMAN)	ENSG00000096696	DSP	6	1.01	0	0	0.0102863	0	1.85642	9	23
HEK293	P20930	Filaggrin (FILA_HUMAN)	ENSG00000143631	FLG	1	0	0	0	0	0	0	9	18
HEK293	P29508	Serpin B3 (SPB3_HUMAN)	ENSG00000057149	SERPINB3	18	14.87	831.705	0.00874159	0.211528	1.57765	38.1756	11	30
HEK293	P31944	Caspase-14 (CASPE_HUMAN)	ENSG00000105141	CASP14	19	4.55	393.155	0.00413223	0.070069	0.745768	12.6458	4	4
HEK293	P31947	14-3-3 protein sigma (1433S_HUMAN)	ENSG00000175793	SFN	1	4.44	383.643	0.00403226	0.0771051	0.727725	13.9156	7	14
HEK293	P47929	Galectin-7 (LEG7_HUMAN)	ENSG00000283082	LGALS7	CHR_HG26_PATCH	10.29	699.584	0.00735294	0.154782	1.32703	27.9344	4	9
HEK293	P48594	Serpin B4 (SPB4_HUMAN)	ENSG00000206073	SERPINB4	18	5.9	137.094	0.00144092	0.0513302	0.260052	9.26386	6	13
HEK293	P60174	Triosephosphate isomerase (TPIS_HUMAN)	ENSG00000111669	TPI1	12	4.2	332.669	0.0034965	0.0771051	0.631035	13.9156	4	4
HEK293	P61626	Lysozyme C (LYSC_HUMAN)	ENSG00000090382	LYZ	12	8.11	2571.44	0.027027	0.115884	4.87773	20.9143	1	4
HEK293	P62805	Histone H4 (H4_HUMAN)	ENSG00000278637	HIST1H4A	6	11.65	1847.44	0.0194175	0.0964782	3.50439	17.412	3	9
HEK293	P63104	14-3-3 protein zeta/delta (1433Z_HUMAN)	ENSG00000164924	YWHAZ	8	5.71	388.34	0.00408163	0.0746078	0.736636	13.4649	1	5
HEK293	Q6UWP8	Suprabasin (SBSN_HUMAN)	ENSG00000189001	SBSN	19	3.05	1045.53	0.010989	0.0471285	1.98325	8.50557	8	23
HEK293	Q86YZ3	Hornerin (HORN_HUMAN)	ENSG00000197915	HRNR	1	0	0	0	0	0	0	7	10
HEK293	Q9NZT1	Calmodulin-like protein 5 (CALL5_HUMAN)	ENSG00000178372	CALML5	10	29.45	2660.97	0.027968	0.778279	5.04756	140.461	7	29

## Sheet: Sepharose nonspecific binding
Sample type	Main Accession	Description	Mass	Num. of matches	Num. of significant matches	Num. of sequences	Num. of significant sequences	emPAI
HEK293 nonspesific binding	P04264	Keratin, type II cytoskeletal 1 OS=Homo sapiens GN=KRT1 PE=1 SV=6	66170	1419	1239	41	38	12.04
HEK293 nonspesific binding	P35908	Keratin, type II cytoskeletal 2 epidermal OS=Homo sapiens GN=KRT2 PE=1 SV=2	65678	394	326	18	16	1.55
HEK293 nonspesific binding	P04259	Keratin, type II cytoskeletal 6B OS=Homo sapiens GN=KRT6B PE=1 SV=5	60315	287	249	15	12	1.05
HEK293 nonspesific binding	P02538	Keratin, type II cytoskeletal 6A OS=Homo sapiens GN=KRT6A PE=1 SV=3	60293	251	213	17	14	1.31
HEK293 nonspesific binding	P13647	Keratin, type II cytoskeletal 5 OS=Homo sapiens GN=KRT5 PE=1 SV=3	62568	215	176	16	14	1.24
HEK293 nonspesific binding	P12035	Keratin, type II cytoskeletal 3 OS=Homo sapiens GN=KRT3 PE=1 SV=3	64549	31	14	3	2	0.12
HEK293 nonspesific binding	P35527	Keratin, type I cytoskeletal 9 OS=Homo sapiens GN=KRT9 PE=1 SV=3	62255	1028	894	28	27	5.78
HEK293 nonspesific binding	P13645	Keratin, type I cytoskeletal 10 OS=Homo sapiens GN=KRT10 PE=1 SV=6	59020	847	745	28	24	4.89
HEK293 nonspesific binding	P02533	Keratin, type I cytoskeletal 14 OS=Homo sapiens GN=KRT14 PE=1 SV=4	51872	256	233	19	17	2.26
HEK293 nonspesific binding	P08779	Keratin, type I cytoskeletal 16 OS=Homo sapiens GN=KRT16 PE=1 SV=4	51578	211	199	13	12	1.31
HEK293 nonspesific binding	Q04695	Keratin, type I cytoskeletal 17 OS=Homo sapiens GN=KRT17 PE=1 SV=2	48361	103	85	11	9	0.95
HEK293 nonspesific binding	P02768	Serum albumin OS=Homo sapiens GN=ALB PE=1 SV=2	71317	46	43	4	4	0.29
HEK293 nonspesific binding	P01009	Alpha-1-antitrypsin OS=Homo sapiens GN=SERPINA1 PE=1 SV=3	46878	9	9	1	1	0.08
HEK293 nonspesific binding	P31025	Lipocalin-1 OS=Homo sapiens GN=LCN1 PE=1 SV=1	19409	11	9	2	2	0.44
HEK293 nonspesific binding	P02652	Apolipoprotein A-II OS=Homo sapiens GN=APOA2 PE=1 SV=1	11282	5	5	1	1	0.35
HEK293 nonspesific binding	Q6S8J3	POTE ankyrin domain family member E OS=Homo sapiens GN=POTEE PE=1 SV=3	122882	23	3	2	1	0.03
HEK293 nonspesific binding	P01023	Alpha-2-macroglobulin OS=Homo sapiens GN=A2M PE=1 SV=3	164613	7	5	1	1	0.02
HEK293 nonspesific binding	Q8NCM8	Cytoplasmic dynein 2 heavy chain 1 OS=Homo sapiens GN=DYNC2H1 PE=1 SV=4	495790	5	1	1	1	0.01
HEK293 nonspesific binding	P0CG47	Polyubiquitin-B OS=Homo sapiens GN=UBB PE=1 SV=1	25803	4	1	1	1	0.15
HEK293 nonspesific binding	Q6UXS9	Inactive caspase-12 OS=Homo sapiens GN=CASP12 PE=2 SV=2	39125	33	1	1	1	0.1
